# Supplementary material for: Identification of latexin by a proteomic analysis in rat normal articular cartilage
Source: Proteome Sci. 2010 Jun 5;8:27. doi: 10.1186/1477-5956-8-27 (PMC2904732; doi:10.1186/1477-5956-8-27)
Supplement: Additional file 2 — Detail identified proteins by MS/MS. This information includes protein reported with confidence > 99% (Unused ProtScore > 2.0), with have at least two identified peptides and standard proteins. [file 1477-5956-8-27-S2.XLS]

## Sheet: ProteinPilot Ratus novergicus 2
						Standard proteins
									Protein reported with confidence >99% (Unused ProtScore >2.0), will have at least two
									peptide IDs (although the second ID can be very weak).
	Enolasa (B2-B6)
	N	Unused	Total	% Cov	% Cov (50)	% Cov (95)	Accession #	Name	Species
	1	48.75	48.75	51.3	50.6	49.2	P00924|ENO1_YEAST	Enolase 1 (EC 4.2.1.11) (2-phosphoglycerate dehydratase 1) (2-phospho-D-glycerate hydro-lyase 1) - Saccharomyces cerevisiae (Baker's yeast)	YEAST
	2	5.73	5.73	11.2	8.4	3.5	P23254|TKT1_YEAST	Transketolase 1 (EC 2.2.1.1) (TK 1) - Saccharomyces cerevisiae (Baker's yeast)	YEAST
	Unused (Conf) Cutoff	Proteins Detected	Proteins Before Grouping	Distinct Peptides	Spectra Identified	% Total Spectra
	>2.0 (99)	2	17	49	70	54.7
	>1.3 (95)	2	20	49	70	54.7
	>0.47 (66)	4	67	51	72	56.3
	Cutoff Applied: >2.0 (99%)	2	17	49	70	54.7
1
2
	BSA (D2-D6)
	N	Unused	Total	% Cov	% Cov (50)	% Cov (95)	Accession #	Name	Species
	1	66.77	66.77	55.5	48.9	46.6	cont|000097	gi|1351907|sp|P02769|ALBU_BOVIN Serum albumin precursor (Allergen Bos d 6) (BSA) [Bos taurus (contaminant)]	Bos taurus (contaminant)
	Unused (Conf) Cutoff	Proteins Detected	Proteins Before Grouping	Distinct Peptides	Spectra Identified	% Total Spectra
	>2.0 (99)	1	14	59	87	56.1
	>1.3 (95)	1	14	59	87	56.1
	>0.47 (66)	2	21	61	90	58.1
	Cutoff Applied: >2.0 (99%)	1	14	59	87	56.1
1
						Identified proteins
	ENOG
	N	Unused	Total	% Cov	% Cov (50)	% Cov (95)	Accession #	Name	Species
	1	29.17	29.17	71.2	59.4	58.1	P07323|ENOG_RAT	Gamma-enolase (EC 4.2.1.11) (2-phospho-D-glycerate hydro-lyase) (Neural enolase) (Neuron-specific enolase) (NSE) (Enolase 2) - Rattus norvegicus (Rat)	RAT
	2	12.61	12.61	40.7	22.7	16	cont|000135	cra|hCP1609934.2| keratin 1 (epidermolytic hyperkeratosis) [Homo sapiens (contaminant)]	Homo sapiens (contaminant)
	3	5.85	5.85	34.5	22.4	17.9	cont|000143	pdb|1FNI_A| A Chain A, Crystal Structure Of Porcine Beta Trypsin With 0.01% Polydocanol [Sus scrofa (contaminant)]	Sus scrofa (contaminant)
	4	5.08	5.08	36.5	7.4	5.8	cont|000136	cra|hCP1812051| keratin 10 (epidermolytic hyperkeratosis; keratosis palmaris et plantaris) [Homo sapiens (contaminant)]	Homo sapiens (contaminant)
	Unused (Conf) Cutoff	Proteins Detected	Proteins Before Grouping	Distinct Peptides	Spectra Identified	% Total Spectra
	>2.0 (99)	4	20	72	96	54.9
	>1.3 (95)	4	22	72	96	54.9
	>0.47 (66)	6	24	77	102	58.3
	Cutoff Applied: >2.0 (99%)	4	20	72	96	54.9
1
2
3
4
	GRP78
	N	Unused	Total	% Cov	% Cov (50)	% Cov (95)	Accession #	Name	Species
	1	53.95	53.95	66.5	52.9	51.7	P06761|GRP78_RAT	78 kDa glucose-regulated protein precursor (GRP 78) (Heat shock 70 kDa protein 5) (Immunoglobulin heavy chain-binding protein) (BiP) (Steroidogenesis-activator polypeptide) - Rattus norvegicus (Rat)	RAT
	2	3.26	3.26	26	17.9	9	cont|000143	pdb|1FNI_A| A Chain A, Crystal Structure Of Porcine Beta Trypsin With 0.01% Polydocanol [Sus scrofa (contaminant)]	Sus scrofa (contaminant)
	Unused (Conf) Cutoff	Proteins Detected	Proteins Before Grouping	Distinct Peptides	Spectra Identified	% Total Spectra
	>2.0 (99)	2	12	54	71	51.8
	>1.3 (95)	2	13	54	71	51.8
	>0.47 (66)	2	13	54	71	51.8
	Cutoff Applied: >2.0 (99%)	2	12	54	71	51.8
1
2
	MDHC
	N	Unused	Total	% Cov	% Cov (50)	% Cov (95)	Accession #	Name	Species
	1	18.7	18.7	38	38	35.9	O88989|MDHC_RAT	Malate dehydrogenase, cytoplasmic (EC 1.1.1.37) (Cytosolic malate dehydrogenase) - Rattus norvegicus (Rat)	RAT
	2	16.59	16.59	38.1	7	6.5	P05539|CO2A1_RAT	Collagen alpha-1(II) chain precursor [Contains: Chondrocalcin] - Rattus norvegicus (Rat)	RAT
	3	4.06	4.06	32.3	9	9	cont|000143	pdb|1FNI_A| A Chain A, Crystal Structure Of Porcine Beta Trypsin With 0.01% Polydocanol [Sus scrofa (contaminant)]	Sus scrofa (contaminant)
	Unused (Conf) Cutoff	Proteins Detected	Proteins Before Grouping	Distinct Peptides	Spectra Identified	% Total Spectra
	>2.0 (99)	3	9	56	64	41.8
	>1.3 (95)	3	9	56	64	41.8
	>0.47 (66)	3	9	56	64	41.8
	Cutoff Applied: >2.0 (99%)	3	9	56	64	41.8
1
2
3
	ERP29
	N	Unused	Total	% Cov	% Cov (50)	% Cov (95)	Accession #	Name	Species
	1	24.13	24.13	65.8	54.6	54.6	P52555|ERP29_RAT	Endoplasmic reticulum protein ERp29 precursor (ERp31) - Rattus norvegicus (Rat)	RAT
	2	7.43	7.43	26	17.9	17.9	cont|000143	pdb|1FNI_A| A Chain A, Crystal Structure Of Porcine Beta Trypsin With 0.01% Polydocanol [Sus scrofa (contaminant)]	Sus scrofa (contaminant)
	3	7.18	7.18	50.4	21.3	14.2	P25113|PGAM1_RAT	Phosphoglycerate mutase 1 (EC 5.4.2.1) (EC 5.4.2.4) (EC 3.1.3.13) (Phosphoglycerate mutase isozyme B) (PGAM-B) (BPG-dependent PGAM 1) - Rattus norvegicus (Rat)	RAT
	Unused (Conf) Cutoff	Proteins Detected	Proteins Before Grouping	Distinct Peptides	Spectra Identified	% Total Spectra
	>2.0 (99)	3	9	59	69	51.1
	>1.3 (95)	3	9	59	69	51.1
	>0.47 (66)	3	9	59	69	51.1
	Cutoff Applied: >2.0 (99%)	3	9	59	69	51.1
1
2
3
	THTM
	N	Unused	Total	% Cov	% Cov (50)	% Cov (95)	Accession #	Name	Species
	1	19.23	19.23	67.3	45.5	39.4	P97532|THTM_RAT	3-mercaptopyruvate sulfurtransferase (EC 2.8.1.2) (MST) - Rattus norvegicus (Rat)	RAT
	2	8	8	36.6	10.4	10.4	cont|000135	cra|hCP1609934.2| keratin 1 (epidermolytic hyperkeratosis) [Homo sapiens (contaminant)]	Homo sapiens (contaminant)
	3	6.94	6.94	26	21.5	17.9	cont|000143	pdb|1FNI_A| A Chain A, Crystal Structure Of Porcine Beta Trypsin With 0.01% Polydocanol [Sus scrofa (contaminant)]	Sus scrofa (contaminant)
	Unused (Conf) Cutoff	Proteins Detected	Proteins Before Grouping	Distinct Peptides	Spectra Identified	% Total Spectra
	>2.0 (99)	3	11	46	55	35.3
	>1.3 (95)	4	17	52	63	40.4
	>0.47 (66)	4	18	52	63	40.4
	Cutoff Applied: >2.0 (99%)	3	11	46	55	35.3
1
2
3
	RSSA
	N	Unused	Total	% Cov	% Cov (50)	% Cov (95)	Accession #	Name	Species
	1	20.01	20.01	65.1	50.2	50.2	P38983|RSSA_RAT	40S ribosomal protein SA (p40) (34/67 kDa laminin receptor) - Rattus norvegicus (Rat)	RAT
	2	6	6	21.5	17.9	17.9	cont|000144	pdb|1AN1_E| E Chain E, Leech-Derived Tryptase InhibitorTRYPSIN COMPLEX [Sus scrofa (contaminant)]	Sus scrofa (contaminant)
	Unused (Conf) Cutoff	Proteins Detected	Proteins Before Grouping	Distinct Peptides	Spectra Identified	% Total Spectra
	>2.0 (99)	2	8	38	41	25.6
	>1.3 (95)	3	9	39	43	26.9
	>0.47 (66)	3	9	39	43	26.9
	Cutoff Applied: >2.0 (99%)	2	8	38	41	25.6
1
2
	LXN
	N	Unused	Total	% Cov	% Cov (50)	% Cov (95)	Accession #	Name	Species
	1	15.64	15.64	55.6	55.6	41.3	Q64361|LXN_RAT	Latexin (Endogenous carboxypeptidase inhibitor) (ECI) (Tissue carboxypeptidase inhibitor) (TCI) - Rattus norvegicus (Rat)	RAT
	2	9.7	9.7	26	26	26	cont|000143	pdb|1FNI_A| A Chain A, Crystal Structure Of Porcine Beta Trypsin With 0.01% Polydocanol [Sus scrofa (contaminant)]	Sus scrofa (contaminant)
	Unused (Conf) Cutoff	Proteins Detected	Proteins Before Grouping	Distinct Peptides	Spectra Identified	% Total Spectra
	>2.0 (99)	2	8	25	26	16.4
	>1.3 (95)	2	8	25	26	16.4
	>0.47 (66)	2	8	25	26	16.4
	Cutoff Applied: >2.0 (99%)	2	8	25	26	16.4
1
2
	PA1B2
	N	Unused	Total	% Cov	% Cov (50)	% Cov (95)	Accession #	Name	Species
	1	15.83	15.83	62.9	43.7	43.7	O35264|PA1B2_RAT	Platelet-activating factor acetylhydrolase IB subunit beta (EC 3.1.1.47) (PAF acetylhydrolase 30 kDa subunit) (PAF-AH 30 kDa subunit) (PAF-AH subunit beta) (PAFAH subunit beta) (Platelet-activating factor acetylhydrolase alpha 2 subunit) (PAF-AH alpha 2) - Rattus norvegicus (Rat)	RAT
	2	11.11	11.11	42.8	31.9	31.9	Q6MG60|DDAH2_RAT	NG,NG-dimethylarginine dimethylaminohydrolase 2 (EC 3.5.3.18) (Dimethylargininase-2) (Dimethylarginine dimethylaminohydrolase 2) (DDAHII) (DDAH-2) - Rattus norvegicus (Rat)	RAT
	3	7.34	7.34	26	22.4	17.9	cont|000143	pdb|1FNI_A| A Chain A, Crystal Structure Of Porcine Beta Trypsin With 0.01% Polydocanol [Sus scrofa (contaminant)]	Sus scrofa (contaminant)
	4	6	6	20.5	13.9	13.9	P63259|ACTG_RAT	Actin, cytoplasmic 2 (Gamma-actin) - Rattus norvegicus (Rat)	RAT
	5	2.84	2.84	27.3	3.4	1.6	cont|000135	cra|hCP1609934.2| keratin 1 (epidermolytic hyperkeratosis) [Homo sapiens (contaminant)]	Homo sapiens (contaminant)
	Unused (Conf) Cutoff	Proteins Detected	Proteins Before Grouping	Distinct Peptides	Spectra Identified	% Total Spectra
	>2.0 (99)	5	18	53	64	38.6
	>1.3 (95)	5	19	53	64	38.6
	>0.47 (66)	5	20	53	64	38.6
	Cutoff Applied: >2.0 (99%)	5	18	53	64	38.6
1
2
3
4
5
	CATB
	N	Unused	Total	% Cov	% Cov (50)	% Cov (95)	Accession #	Name	Species
	1	6.51	6.51	33.2	8.1	8.1	cont|000132	sp|P04264| K2C1_HUMAN Keratin, type II cytoskeletal 1 (Cytokeratin 1) (K1) (CK 1) (67 kDa cytokeratin) (Hair alpha protein) [Homo sapiens (contaminant)]	Homo sapiens (contaminant)
	2	4.5	4.5	26	22.4	9	cont|000143	pdb|1FNI_A| A Chain A, Crystal Structure Of Porcine Beta Trypsin With 0.01% Polydocanol [Sus scrofa (contaminant)]	Sus scrofa (contaminant)
	3	2.98	2.98	28	14.2	5	P00787|CATB_RAT	Cathepsin B precursor (EC 3.4.22.1) (Cathepsin B1) (RSG-2) [Contains: Cathepsin B light chain; Cathepsin B heavy chain] - Rattus norvegicus (Rat)	RAT
	4	2.18	2.18	26.9	1.4	1.4	cont|000136	cra|hCP1812051| keratin 10 (epidermolytic hyperkeratosis; keratosis palmaris et plantaris) [Homo sapiens (contaminant)]	Homo sapiens (contaminant)
	Unused (Conf) Cutoff	Proteins Detected	Proteins Before Grouping	Distinct Peptides	Spectra Identified	% Total Spectra
	>2.0 (99)	4	16	43	52	30.6
	>1.3 (95)	4	17	43	52	30.6
	>0.47 (66)	5	18	45	54	31.8
	Cutoff Applied: >2.0 (99%)	4	16	43	52	30.6
1
2
3
4
	CLIC6
	N	Unused	Total	% Cov	% Cov (50)	% Cov (95)	Accession #	Name	Species
	1	4.77	4.77	5.4	5.4	4.1	Q811Q2|CLIC6_RAT	Chloride intracellular channel 6 - Rattus norvegicus (Rat)	RAT
	2	3.15	3.15	17.9	17.9	9	cont|000144	pdb|1AN1_E| E Chain E, Leech-Derived Tryptase InhibitorTRYPSIN COMPLEX [Sus scrofa (contaminant)]	Sus scrofa (contaminant)
	Unused (Conf) Cutoff	Proteins Detected	Proteins Before Grouping	Distinct Peptides	Spectra Identified	% Total Spectra
	>2.0 (99)	2	10	8	8	7
	>1.3 (95)	3	10	9	9	7.9
	>0.47 (66)	4	12	11	11	9.6
	Cutoff Applied: >2.0 (99%)	2	10	8	8	7
1
2
	ANXA5
	N	Unused	Total	% Cov	% Cov (50)	% Cov (95)	Accession #	Name	Species
	1	35.99	35.99	71.8	63.3	62.1	P14668|ANXA5_RAT	Annexin A5 (Annexin V) (Lipocortin V) (Endonexin II) (Calphobindin I) (CBP-I) (Placental anticoagulant protein I) (PAP-I) (PP4) (Thromboplastin inhibitor) (Vascular anticoagulant-alpha) (VAC-alpha) (Anchorin CII) - Rattus norvegicus (Rat)	RAT
	2	6.96	6.96	26	21.5	17.9	cont|000143	pdb|1FNI_A| A Chain A, Crystal Structure Of Porcine Beta Trypsin With 0.01% Polydocanol [Sus scrofa (contaminant)]	Sus scrofa (contaminant)
	Unused (Conf) Cutoff	Proteins Detected	Proteins Before Grouping	Distinct Peptides	Spectra Identified	% Total Spectra
	>2.0 (99)	2	8	48	64	42.1
	>1.3 (95)	2	8	48	64	42.1
	>0.47 (66)	2	8	48	64	42.1
	Cutoff Applied: >2.0 (99%)	2	8	48	64	42.1
1
2
	1433Z		1433T
	N	Unused	Total	% Cov	% Cov (50)	% Cov (95)	Accession #	Name	Species
	1	26.28	26.28	86.5	62.9	55.9	P63102|1433Z_RAT	14-3-3 protein zeta/delta (Protein kinase C inhibitor protein 1) (KCIP-1) (Mitochondrial import stimulation factor S1 subunit) - Rattus norvegicus (Rat)	RAT
	2	11.7	20.29	70.6	44.9	41.6	P68255|1433T_RAT	14-3-3 protein theta (14-3-3 protein tau) - Rattus norvegicus (Rat)	RAT
	3	7.97	7.97	26	21.5	21.5	cont|000143	pdb|1FNI_A| A Chain A, Crystal Structure Of Porcine Beta Trypsin With 0.01% Polydocanol [Sus scrofa (contaminant)]	Sus scrofa (contaminant)
	Unused (Conf) Cutoff	Proteins Detected	Proteins Before Grouping	Distinct Peptides	Spectra Identified	% Total Spectra
	>2.0 (99)	3	13	57	67	43.5
	>1.3 (95)	4	13	60	72	46.8
	>0.47 (66)	4	13	60	72	46.8
	Cutoff Applied: >2.0 (99%)	3	13	57	67	43.5
1
2
3
	1433E
	N	Unused	Total	% Cov	% Cov (50)	% Cov (95)	Accession #	Name	Species
	1	27.58	27.58	80.4	63.9	63.9	P62260|1433E_RAT	14-3-3 protein epsilon (14-3-3E) (Mitochondrial import stimulation factor L subunit) (MSF L) - Rattus norvegicus (Rat)	RAT
	2	4.58	4.58	15.7	6.9	2.6	cont|000136	cra|hCP1812051| keratin 10 (epidermolytic hyperkeratosis; keratosis palmaris et plantaris) [Homo sapiens (contaminant)]	Homo sapiens (contaminant)
	3	4.28	4.28	26	17.9	17.9	cont|000143	pdb|1FNI_A| A Chain A, Crystal Structure Of Porcine Beta Trypsin With 0.01% Polydocanol [Sus scrofa (contaminant)]	Sus scrofa (contaminant)
	Unused (Conf) Cutoff	Proteins Detected	Proteins Before Grouping	Distinct Peptides	Spectra Identified	% Total Spectra
	>2.0 (99)	3	19	43	52	33.1
	>1.3 (95)	5	24	52	63	40.1
	>0.47 (66)	5	24	52	63	40.1
	Cutoff Applied: >2.0 (99%)	3	19	43	52	33.1
1
2
3
	TPM4
	N	Unused	Total	% Cov	% Cov (50)	% Cov (95)	Accession #	Name	Species
	1	24.83	24.83	71.4	47.6	38.7	P09495|TPM4_RAT	Tropomyosin alpha-4 chain (Tropomyosin-4) (TM-4) - Rattus norvegicus (Rat)	RAT
	2	10.48	10.48	26	26	26	cont|000143	pdb|1FNI_A| A Chain A, Crystal Structure Of Porcine Beta Trypsin With 0.01% Polydocanol [Sus scrofa (contaminant)]	Sus scrofa (contaminant)
	3	5.89	5.89	49.8	16.1	16.1	P62260|1433E_RAT	14-3-3 protein epsilon (14-3-3E) (Mitochondrial import stimulation factor L subunit) (MSF L) - Rattus norvegicus (Rat)	RAT
	Unused (Conf) Cutoff	Proteins Detected	Proteins Before Grouping	Distinct Peptides	Spectra Identified	% Total Spectra
	>2.0 (99)	3	11	49	56	31.1
	>1.3 (95)	4	12	54	61	33.9
	>0.47 (66)	5	12	56	63	35
	Cutoff Applied: >2.0 (99%)	3	11	49	56	31.1
1
2
3
	TPM1
	N	Unused	Total	% Cov	% Cov (50)	% Cov (95)	Accession #	Name	Species
	1	10.34	10.34	43.3	22.5	13.7	P04692|TPM1_RAT	Tropomyosin 1 alpha chain (Alpha-tropomyosin) - Rattus norvegicus (Rat)	RAT
	2	7.15	7.15	26	26	22.4	cont|000143	pdb|1FNI_A| A Chain A, Crystal Structure Of Porcine Beta Trypsin With 0.01% Polydocanol [Sus scrofa (contaminant)]	Sus scrofa (contaminant)
	3	4.4	9.21	73.4	14.9	14.5	P09495|TPM4_RAT	Tropomyosin alpha-4 chain (Tropomyosin-4) (TM-4) - Rattus norvegicus (Rat)	RAT
	4	2.47	2.47	18.8	14.1	7.5	P62260|1433E_RAT	14-3-3 protein epsilon (14-3-3E) (Mitochondrial import stimulation factor L subunit) (MSF L) - Rattus norvegicus (Rat)	RAT
	Unused (Conf) Cutoff	Proteins Detected	Proteins Before Grouping	Distinct Peptides	Spectra Identified	% Total Spectra
	>2.0 (99)	4	11	43	55	33.3
	>1.3 (95)	4	11	43	55	33.3
	>0.47 (66)	5	12	47	59	35.8
	Cutoff Applied: >2.0 (99%)	4	11	43	55	33.3
1
2
3
4
	TPM1
	N	Unused	Total	% Cov	% Cov (50)	% Cov (95)	Accession #	Name	Species
	1	46.12	46.12	83.8	66.5	63.4	P04692|TPM1_RAT	Tropomyosin 1 alpha chain (Alpha-tropomyosin) - Rattus norvegicus (Rat)	RAT
	2	6.33	6.33	31.4	21.5	17.9	cont|000143	pdb|1FNI_A| A Chain A, Crystal Structure Of Porcine Beta Trypsin With 0.01% Polydocanol [Sus scrofa (contaminant)]	Sus scrofa (contaminant)
	Unused (Conf) Cutoff	Proteins Detected	Proteins Before Grouping	Distinct Peptides	Spectra Identified	% Total Spectra
	>2.0 (99)	2	10	64	76	45.2
	>1.3 (95)	2	10	64	76	45.2
	>0.47 (66)	3	10	66	79	47
	Cutoff Applied: >2.0 (99%)	2	10	64	76	45.2
1
2
	ATPB
	N	Unused	Total	% Cov	% Cov (50)	% Cov (95)	Accession #	Name	Species
	1	34.43	34.43	65.4	62.8	53.7	P10719|ATPB_RAT	ATP synthase subunit beta, mitochondrial precursor (EC 3.6.3.14) - Rattus norvegicus (Rat)	RAT
	Unused (Conf) Cutoff	Proteins Detected	Proteins Before Grouping	Distinct Peptides	Spectra Identified	% Total Spectra
	>2.0 (99)	1	1	39	46	33.3
	>1.3 (95)	2	8	40	47	34.1
	>0.47 (66)	3	9	41	48	34.8
	Cutoff Applied: >2.0 (99%)	1	1	39	46	33.3
	ATPB
	N	Unused	Total	% Cov	% Cov (50)	% Cov (95)	Accession #	Name	Species
	1	32.5	32.5	80	51.6	49.3	P10719|ATPB_RAT	ATP synthase subunit beta, mitochondrial precursor (EC 3.6.3.14) - Rattus norvegicus (Rat)	RAT
	2	8.54	8.54	56.7	22.1	16.4	P07323|ENOG_RAT	Gamma-enolase (EC 4.2.1.11) (2-phospho-D-glycerate hydro-lyase) (Neural enolase) (Neuron-specific enolase) (NSE) (Enolase 2) - Rattus norvegicus (Rat)	RAT
	3	7.03	7.03	43.3	14	11.4	Q9JI85|NUCB2_RAT	Nucleobindin-2 precursor (DNA-binding protein NEFA) - Rattus norvegicus (Rat)	RAT
	4	5.36	5.36	26	22.4	22.4	cont|000143	pdb|1FNI_A| A Chain A, Crystal Structure Of Porcine Beta Trypsin With 0.01% Polydocanol [Sus scrofa (contaminant)]	Sus scrofa (contaminant)
	Unused (Conf) Cutoff	Proteins Detected	Proteins Before Grouping	Distinct Peptides	Spectra Identified	% Total Spectra
	>2.0 (99)	4	12	65	83	49.4
	>1.3 (95)	4	12	65	83	49.4
	>0.47 (66)	4	12	65	83	49.4
	Cutoff Applied: >2.0 (99%)	4	12	65	83	49.4
1
2
3
4
	KCRB
	N	Unused	Total	% Cov	% Cov (50)	% Cov (95)	Accession #	Name	Species
	1	28.01	28.01	68.8	49.9	47.2	P07335|KCRB_RAT	Creatine kinase B-type (EC 2.7.3.2) (Creatine kinase B chain) (B-CK) - Rattus norvegicus (Rat)	RAT
	2	6.94	6.94	31.8	15.2	10.4	Q66H12|NAGAB_RAT	Alpha-N-acetylgalactosaminidase precursor (EC 3.2.1.49) (Alpha-galactosidase B) - Rattus norvegicus (Rat)	RAT
	3	6	6	17.9	17.9	17.9	cont|000144	pdb|1AN1_E| E Chain E, Leech-Derived Tryptase InhibitorTRYPSIN COMPLEX [Sus scrofa (contaminant)]	Sus scrofa (contaminant)
	Unused (Conf) Cutoff	Proteins Detected	Proteins Before Grouping	Distinct Peptides	Spectra Identified	% Total Spectra
	>2.0 (99)	3	10	60	70	40.2
	>1.3 (95)	3	10	60	70	40.2
	>0.47 (66)	3	10	60	70	40.2
	Cutoff Applied: >2.0 (99%)	3	10	60	70	40.2
1
2
3
	GUAD
	N	Unused	Total	% Cov	% Cov (50)	% Cov (95)	Accession #	Name	Species
	1	40.45	40.45	70.5	59	59	Q9WTT6|GUAD_RAT	Guanine deaminase (EC 3.5.4.3) (Guanase) (Guanine aminase) (Guanine aminohydrolase) (GAH) - Rattus norvegicus (Rat)	RAT
	2	5.05	5.05	26	21.5	17.9	cont|000143	pdb|1FNI_A| A Chain A, Crystal Structure Of Porcine Beta Trypsin With 0.01% Polydocanol [Sus scrofa (contaminant)]	Sus scrofa (contaminant)
	Unused (Conf) Cutoff	Proteins Detected	Proteins Before Grouping	Distinct Peptides	Spectra Identified	% Total Spectra
	>2.0 (99)	2	8	45	56	33.7
	>1.3 (95)	2	8	45	56	33.7
	>0.47 (66)	2	8	45	56	33.7
	Cutoff Applied: >2.0 (99%)	2	8	45	56	33.7
1
2
	HSP7C
	N	Unused	Total	% Cov	% Cov (50)	% Cov (95)	Accession #	Name	Species
	1	26	26	53.9	28.8	27.1	P63018|HSP7C_RAT	Heat shock cognate 71 kDa protein (Heat shock 70 kDa protein 8) - Rattus norvegicus (Rat)	RAT
	2	7.9	7.9	35.4	26	17.9	cont|000143	pdb|1FNI_A| A Chain A, Crystal Structure Of Porcine Beta Trypsin With 0.01% Polydocanol [Sus scrofa (contaminant)]	Sus scrofa (contaminant)
	3	6.21	6.21	38.5	12.7	12.7	cont|000135	cra|hCP1609934.2| keratin 1 (epidermolytic hyperkeratosis) [Homo sapiens (contaminant)]	Homo sapiens (contaminant)
	Unused (Conf) Cutoff	Proteins Detected	Proteins Before Grouping	Distinct Peptides	Spectra Identified	% Total Spectra
	>2.0 (99)	3	13	54	63	38.2
	>1.3 (95)	4	19	59	68	41.2
	>0.47 (66)	4	20	59	68	41.2
	Cutoff Applied: >2.0 (99%)	3	13	54	63	38.2
1
2
3
	GDIB
	N	Unused	Total	% Cov	% Cov (50)	% Cov (95)	Accession #	Name	Species
	1	33.41	33.41	75.3	62.9	50.6	P50399|GDIB_RAT	Rab GDP dissociation inhibitor beta (Rab GDI beta) (Guanosine diphosphate dissociation inhibitor 2) (GDI-2) (GDI-3) - Rattus norvegicus (Rat)	RAT
	2	4.04	4.04	21.5	17.9	17.9	cont|000144	pdb|1AN1_E| E Chain E, Leech-Derived Tryptase InhibitorTRYPSIN COMPLEX [Sus scrofa (contaminant)]	Sus scrofa (contaminant)
	Unused (Conf) Cutoff	Proteins Detected	Proteins Before Grouping	Distinct Peptides	Spectra Identified	% Total Spectra
	>2.0 (99)	2	9	47	52	31.1
	>1.3 (95)	2	9	47	52	31.1
	>0.47 (66)	2	9	47	52	31.1
	Cutoff Applied: >2.0 (99%)	2	9	47	52	31.1
1
2
	ADK
	N	Unused	Total	% Cov	% Cov (50)	% Cov (95)	Accession #	Name	Species
	1	24.8	24.8	62.3	48.5	45.2	Q64640|ADK_RAT	Adenosine kinase (EC 2.7.1.20) (AK) (Adenosine 5'-phosphotransferase) - Rattus norvegicus (Rat)	RAT
	2	8.03	8.03	22.4	17.9	17.9	cont|000143	pdb|1FNI_A| A Chain A, Crystal Structure Of Porcine Beta Trypsin With 0.01% Polydocanol [Sus scrofa (contaminant)]	Sus scrofa (contaminant)
	Unused (Conf) Cutoff	Proteins Detected	Proteins Before Grouping	Distinct Peptides	Spectra Identified	% Total Spectra
	>2.0 (99)	2	8	36	44	31.2
	>1.3 (95)	2	8	36	44	31.2
	>0.47 (66)	3	9	37	45	31.9
	Cutoff Applied: >2.0 (99%)	2	8	36	44	31.2
1
2
	ADK
	N	Unused	Total	% Cov	% Cov (50)	% Cov (95)	Accession #	Name	Species
	1	21.28	21.28	82.5	44.3	44.3	Q64640|ADK_RAT	Adenosine kinase (EC 2.7.1.20) (AK) (Adenosine 5'-phosphotransferase) - Rattus norvegicus (Rat)	RAT
	2	6.63	6.63	22.4	22.4	22.4	cont|000143	pdb|1FNI_A| A Chain A, Crystal Structure Of Porcine Beta Trypsin With 0.01% Polydocanol [Sus scrofa (contaminant)]	Sus scrofa (contaminant)
	Unused (Conf) Cutoff	Proteins Detected	Proteins Before Grouping	Distinct Peptides	Spectra Identified	% Total Spectra
	>2.0 (99)	2	8	36	37	26.6
	>1.3 (95)	3	10	38	39	28.1
	>0.47 (66)	3	10	38	39	28.1
	Cutoff Applied: >2.0 (99%)	2	8	36	37	26.6
1
2
	OAT
	N	Unused	Total	% Cov	% Cov (50)	% Cov (95)	Accession #	Name	Species
	1	32.96	32.96	62.9	58.3	53.1	P04182|OAT_RAT	Ornithine aminotransferase, mitochondrial precursor (EC 2.6.1.13) (Ornithine--oxo-acid aminotransferase) - Rattus norvegicus (Rat)	RAT
	2	4	4	22.4	17.9	17.9	cont|000143	pdb|1FNI_A| A Chain A, Crystal Structure Of Porcine Beta Trypsin With 0.01% Polydocanol [Sus scrofa (contaminant)]	Sus scrofa (contaminant)
	3	2.62	2.62	7.4	3.4	1.9	P50430|ARSB_RAT	Arylsulfatase B (EC 3.1.6.12) (ASB) (N-acetylgalactosamine-4-sulfatase) (G4S) (Fragment) - Rattus norvegicus (Rat)	RAT
	Unused (Conf) Cutoff	Proteins Detected	Proteins Before Grouping	Distinct Peptides	Spectra Identified	% Total Spectra
	>2.0 (99)	3	9	42	45	26.2
	>1.3 (95)	3	9	42	45	26.2
	>0.47 (66)	4	10	45	48	27.9
	Cutoff Applied: >2.0 (99%)	3	9	42	45	26.2
1
2
3
	EF1G
	N	Unused	Total	% Cov	% Cov (50)	% Cov (95)	Accession #	Name	Species
	1	14.81	14.81	50.3	24.7	22.4	Q68FR6|EF1G_RAT	Elongation factor 1-gamma (EF-1-gamma) (eEF-1B gamma) - Rattus norvegicus (Rat)	RAT
	2	4.01	4.01	22.4	22.4	22.4	cont|000143	pdb|1FNI_A| A Chain A, Crystal Structure Of Porcine Beta Trypsin With 0.01% Polydocanol [Sus scrofa (contaminant)]	Sus scrofa (contaminant)
	Unused (Conf) Cutoff	Proteins Detected	Proteins Before Grouping	Distinct Peptides	Spectra Identified	% Total Spectra
	>2.0 (99)	2	8	21	22	13.5
	>1.3 (95)	2	8	21	22	13.5
	>0.47 (66)	2	8	21	22	13.5
	Cutoff Applied: >2.0 (99%)	2	8	21	22	13.5
1
2
	CAPG
	N	Unused	Total	% Cov	% Cov (50)	% Cov (95)	Accession #	Name	Species
	1	12.1	12.1	43.3	29.2	29.2	Q6AYC4|CAPG_RAT	Macrophage capping protein - Rattus norvegicus (Rat)	RAT
	2	8.44	8.44	48.5	22.5	13	Q6AYS7|ACY1A_RAT	Aminoacylase-1A (EC 3.5.1.14) (N-acyl-L-amino-acid amidohydrolase) (ACY-1A) (ACY IA) - Rattus norvegicus (Rat)	RAT
	3	2.49	2.49	17.9	17.9	9	cont|000144	pdb|1AN1_E| E Chain E, Leech-Derived Tryptase InhibitorTRYPSIN COMPLEX [Sus scrofa (contaminant)]	Sus scrofa (contaminant)
	Unused (Conf) Cutoff	Proteins Detected	Proteins Before Grouping	Distinct Peptides	Spectra Identified	% Total Spectra
	>2.0 (99)	3	9	32	33	19.9
	>1.3 (95)	3	9	32	33	19.9
	>0.47 (66)	3	10	32	33	19.9
	Cutoff Applied: >2.0 (99%)	3	9	32	33	19.9
1
2
3
	ACTG
	N	Unused	Total	% Cov	% Cov (50)	% Cov (95)	Accession #	Name	Species
	1	35.17	35.17	72.5	65.6	59.7	P63259|ACTG_RAT	Actin, cytoplasmic 2 (Gamma-actin) - Rattus norvegicus (Rat)	RAT
	Unused (Conf) Cutoff	Proteins Detected	Proteins Before Grouping	Distinct Peptides	Spectra Identified	% Total Spectra		Peptidos (proteina 1)
	>2.0 (99)	1	6	57	69	51.5
	>1.3 (95)	1	6	57	69	51.5
	>0.47 (66)	2	7	67	79	59
	Cutoff Applied: >2.0 (99%)	1	6	57	69	51.5
1
	RINI
	N	Unused	Total	% Cov	% Cov (50)	% Cov (95)	Accession #	Name	Species
	1	18.41	18.41	49.3	39	34.9	P29315|RINI_RAT	Ribonuclease inhibitor (Ribonuclease/angiogenin inhibitor 1) - Rattus norvegicus (Rat)	RAT
	2	4	4	22.4	22.4	22.4	cont|000143	pdb|1FNI_A| A Chain A, Crystal Structure Of Porcine Beta Trypsin With 0.01% Polydocanol [Sus scrofa (contaminant)]	Sus scrofa (contaminant)
	Unused (Conf) Cutoff	Proteins Detected	Proteins Before Grouping	Distinct Peptides	Spectra Identified	% Total Spectra
	>2.0 (99)	2	7	18	19	14
	>1.3 (95)	3	9	19	20	14.7
	>0.47 (66)	4	10	21	22	16.2
	Cutoff Applied: >2.0 (99%)	2	7	18	19	14
1
2
	ACTB
	N	Unused	Total	% Cov	% Cov (50)	% Cov (95)	Accession #	Name	Species
	1	19.94	19.94	68.8	46.4	38.4	P60711|ACTB_RAT	Actin, cytoplasmic 1 (Beta-actin) - Rattus norvegicus (Rat)	RAT
	Unused (Conf) Cutoff	Proteins Detected	Proteins Before Grouping	Distinct Peptides	Spectra Identified	% Total Spectra
	>2.0 (99)	1	6	29	32	21.2
	>1.3 (95)	2	13	30	33	21.9
	>0.47 (66)	4	15	32	35	23.2
	Cutoff Applied: >2.0 (99%)	1	6	29	32	21.2
	TCTP
	N	Unused	Total	% Cov	% Cov (50)	% Cov (95)	Accession #	Name	Species
	1	8	8	46.5	28.5	28.5	P63029|TCTP_RAT	Translationally-controlled tumor protein (TCTP) (Lens epithelial protein) - Rattus norvegicus (Rat)	RAT
	2	6	6	17.9	17.9	17.9	cont|000144	pdb|1AN1_E| E Chain E, Leech-Derived Tryptase InhibitorTRYPSIN COMPLEX [Sus scrofa (contaminant)]	Sus scrofa (contaminant)
	Unused (Conf) Cutoff	Proteins Detected	Proteins Before Grouping	Distinct Peptides	Spectra Identified	% Total Spectra
	>2.0 (99)	2	8	13	13	9.8
	>1.3 (95)	2	9	13	13	9.8
	>0.47 (66)	2	9	13	13	9.8
	Cutoff Applied: >2.0 (99%)	2	8	13	13	9.8
1
2
	LGUL
	N	Unused	Total	% Cov	% Cov (50)	% Cov (95)	Accession #	Name	Species
	1	14.96	14.96	76.1	64.7	50	Q6P7Q4|LGUL_RAT	Lactoylglutathione lyase (EC 4.4.1.5) (Methylglyoxalase) (Aldoketomutase) (Glyoxalase I) (Glx I) (Ketone-aldehyde mutase) (S-D-lactoylglutathione methylglyoxal lyase) - Rattus norvegicus (Rat)	RAT
	Unused (Conf) Cutoff	Proteins Detected	Proteins Before Grouping	Distinct Peptides	Spectra Identified	% Total Spectra
	>2.0 (99)	1	1	15	15	9.8
	>1.3 (95)	2	8	18	19	12.4
	>0.47 (66)	2	8	18	19	12.4
	Cutoff Applied: >2.0 (99%)	1	1	15	15	9.8
1
	MLE1
	N	Unused	Total	% Cov	% Cov (50)	% Cov (95)	Accession #	Name	Species
	1	26.99	26.99	79.9	73	73	P02600|MLE1_RAT	Myosin light chain 1, skeletal muscle isoform (MLC1F) (A1 catalytic) (Alkali myosin light chain 1) - Rattus norvegicus (Rat)	RAT
	2	8.28	8.28	26	22.4	22.4	cont|000143	pdb|1FNI_A| A Chain A, Crystal Structure Of Porcine Beta Trypsin With 0.01% Polydocanol [Sus scrofa (contaminant)]	Sus scrofa (contaminant)
	3	5.16	5.16	84	31	17.6	P31044|PEBP1_RAT	Phosphatidylethanolamine-binding protein 1 (PEBP-1) (HCNPpp) (23 kDa morphine-binding protein) (P23K) [Contains: Hippocampal cholinergic neurostimulating peptide (HCNP)] - Rattus norvegicus (Rat)	RAT	X
	4	2.1	2.1	27.3	12.6	12.6	P35704|PRDX2_RAT	Peroxiredoxin-2 (EC 1.11.1.15) (Thioredoxin peroxidase 1) (Thioredoxin-dependent peroxide reductase 1) (Thiol-specific antioxidant protein) (TSA) - Rattus norvegicus (Rat)	RAT	X
	Unused (Conf) Cutoff	Proteins Detected	Proteins Before Grouping	Distinct Peptides	Spectra Identified	% Total Spectra
	>2.0 (99)	4	14	51	59	36.4
	>1.3 (95)	4	14	51	59	36.4
	>0.47 (66)	4	14	51	59	36.4
	Cutoff Applied: >2.0 (99%)	4	14	51	59	36.4
1
2
3
4
	GDIB
	N	Unused	Total	% Cov	% Cov (50)	% Cov (95)	Accession #	Name	Species
	1	7.11	7.11	42.5	18.9	13.5	P50399|GDIB_RAT	Rab GDP dissociation inhibitor beta (Rab GDI beta) (Guanosine diphosphate dissociation inhibitor 2) (GDI-2) (GDI-3) - Rattus norvegicus (Rat)	RAT
	2	6.46	6.46	72.7	29.4	29.4	P31044|PEBP1_RAT	Phosphatidylethanolamine-binding protein 1 (PEBP-1) (HCNPpp) (23 kDa morphine-binding protein) (P23K) [Contains: Hippocampal cholinergic neurostimulating peptide (HCNP)] - Rattus norvegicus (Rat)	RAT
	3	5.81	5.81	34.8	22.2	12.6	P35704|PRDX2_RAT	Peroxiredoxin-2 (EC 1.11.1.15) (Thioredoxin peroxidase 1) (Thioredoxin-dependent peroxide reductase 1) (Thiol-specific antioxidant protein) (TSA) - Rattus norvegicus (Rat)	RAT
	4	4	4	13.5	13.5	13.5	cont|000143	pdb|1FNI_A| A Chain A, Crystal Structure Of Porcine Beta Trypsin With 0.01% Polydocanol [Sus scrofa (contaminant)]	Sus scrofa (contaminant)
	Unused (Conf) Cutoff	Proteins Detected	Proteins Before Grouping	Distinct Peptides	Spectra Identified	% Total Spectra
	>2.0 (99)	4	9	35	39	21.1
	>1.3 (95)	4	10	35	39	21.1
	>0.47 (66)	4	10	35	39	21.1
	Cutoff Applied: >2.0 (99%)	4	9	35	39	21.1
1
2
3
4
	PEBP1
	N	Unused	Total	% Cov	% Cov (50)	% Cov (95)	Accession #	Name	Species
	1	22.46	22.46	90.9	88.8	76.5	P31044|PEBP1_RAT	Phosphatidylethanolamine-binding protein 1 (PEBP-1) (HCNPpp) (23 kDa morphine-binding protein) (P23K) [Contains: Hippocampal cholinergic neurostimulating peptide (HCNP)] - Rattus norvegicus (Rat)	RAT
	2	6	6	22.4	22.4	22.4	cont|000143	pdb|1FNI_A| A Chain A, Crystal Structure Of Porcine Beta Trypsin With 0.01% Polydocanol [Sus scrofa (contaminant)]	Sus scrofa (contaminant)
	Unused (Conf) Cutoff	Proteins Detected	Proteins Before Grouping	Distinct Peptides	Spectra Identified	% Total Spectra
	>2.0 (99)	2	8	37	43	28.5
	>1.3 (95)	2	8	37	43	28.5
	>0.47 (66)	2	8	37	43	28.5
	Cutoff Applied: >2.0 (99%)	2	8	37	43	28.5
1
2

## Sheet: ProteinPilot Ratus novergicus 1
						Identified proteins
	ENOA
	N	Unused	Total	% Cov	% Cov (50)	% Cov (95)	Accession #	Name	Species
	1	43.96	43.96	77.9	70.3	67.3	P04764|ENOA_RAT	Alpha-enolase (EC 4.2.1.11) (2-phospho-D-glycerate hydro-lyase) (Non-neural enolase) (NNE) (Enolase 1) - Rattus norvegicus (Rat)	RAT
	Unused (Conf) Cutoff	Proteins Detected	Proteins Before Grouping	Distinct Peptides	Spectra Identified	% Total Spectra
	>2.0 (99)	1	3	50	59	41.5
	>1.3 (95)	1	3	50	59	41.5
	>0.47 (66)	4	6	57	68	47.9
	Cutoff Applied: >2.0 (99%)	1	3	50	59	41.5
	CO2A1
	N	Unused	Total	% Cov	% Cov (50)	% Cov (95)	Accession #	Name	Species
	1	14.95	14.95	13	8.5	7.6	P05539|CO2A1_RAT	Collagen alpha-1(II) chain precursor [Contains: Chondrocalcin] - Rattus norvegicus (Rat)	RAT
	2	7.32	7.32	17.8	11.4	10.1	cont|000136	cra|hCP1812051| keratin 10 (epidermolytic hyperkeratosis; keratosis palmaris et plantaris) [Homo sapiens (contaminant)]	Homo sapiens (contaminant)
	3	2.47	2.47	5.6	4.2	2.5	cont|000135	cra|hCP1609934.2| keratin 1 (epidermolytic hyperkeratosis) [Homo sapiens (contaminant)]	Homo sapiens (contaminant)
	Unused (Conf) Cutoff	Proteins Detected	Proteins Before Grouping	Distinct Peptides	Spectra Identified	% Total Spectra
	>2.0 (99)	3	11	31	37	20.6
	>1.3 (95)	5	19	36	44	24.4
	>0.47 (66)	5	21	36	44	24.4
	Cutoff Applied: >2.0 (99%)	3	11	31	37	20.6
1
2
3
	PDIA3
	N	Unused	Total	% Cov	% Cov (50)	% Cov (95)	Accession #	Name	Species
	1	47.92	47.92	57.2	54.7	52.9	P11598|PDIA3_RAT	Protein disulfide-isomerase A3 precursor (EC 5.3.4.1) (Disulfide isomerase ER-60) (ERp60) (58 kDa microsomal protein) (p58) (ERp57) (HIP-70) (Q-2) - Rattus norvegicus (Rat)	RAT
	2	2.07	2.07	17	9	9	cont|000143	pdb|1FNI_A| A Chain A, Crystal Structure Of Porcine Beta Trypsin With 0.01% Polydocanol [Sus scrofa (contaminant)]	Sus scrofa (contaminant)
	3	2.01	2.01	12.4	4.8	4.8	cont|000135	cra|hCP1609934.2| keratin 1 (epidermolytic hyperkeratosis) [Homo sapiens (contaminant)]	Homo sapiens (contaminant)
	Unused (Conf) Cutoff	Proteins Detected	Proteins Before Grouping	Distinct Peptides	Spectra Identified	% Total Spectra
	>2.0 (99)	3	11	41	52	34.4
	>1.3 (95)	3	12	41	52	34.4
	>0.47 (66)	4	12	41	52	34.4
	Cutoff Applied: >2.0 (99%)	3	11	41	52	34.4
1
2
3
	ALBU
	N	Unused	Total	% Cov	% Cov (50)	% Cov (95)	Accession #	Name	Species
	1	49.4	49.4	51	48.7	45.4	P02770|ALBU_RAT	Serum albumin precursor - Rattus norvegicus (Rat)	RAT
	2	5.3	5.3	21.5	21.5	21.5	cont|000144	pdb|1AN1_E| E Chain E, Leech-Derived Tryptase InhibitorTRYPSIN COMPLEX [Sus scrofa (contaminant)]	Sus scrofa (contaminant)
	Unused (Conf) Cutoff	Proteins Detected	Proteins Before Grouping	Distinct Peptides	Spectra Identified	% Total Spectra
	>2.0 (99)	2	11	41	51	37
	>1.3 (95)	2	11	41	51	37
	>0.47 (66)	3	12	42	52	37.7
	Cutoff Applied: >2.0 (99%)	2	11	41	51	37
1
2
	HSP7C
	N	Unused	Total	% Cov	% Cov (50)	% Cov (95)	Accession #	Name	Species
	1	30.89	30.89	36.4	32.4	28.5	P63018|HSP7C_RAT	Heat shock cognate 71 kDa protein (Heat shock 70 kDa protein 8) - Rattus norvegicus (Rat)	RAT
	2	6.37	6.37	26	21.5	17.9	cont|000143	pdb|1FNI_A| A Chain A, Crystal Structure Of Porcine Beta Trypsin With 0.01% Polydocanol [Sus scrofa (contaminant)]	Sus scrofa (contaminant)
	Unused (Conf) Cutoff	Proteins Detected	Proteins Before Grouping	Distinct Peptides	Spectra Identified	% Total Spectra
	>2.0 (99)	2	12	30	34	22.8
	>1.3 (95)	3	14	31	35	23.5
	>0.47 (66)	4	15	32	36	24.2
	Cutoff Applied: >2.0 (99%)	2	12	30	34	22.8
1
2
	GRP78
	N	Unused	Total	% Cov	% Cov (50)	% Cov (95)	Accession #	Name	Species
	1	56.07	56.07	60.2	55.8	44	P06761|GRP78_RAT	78 kDa glucose-regulated protein precursor (GRP 78) (Heat shock 70 kDa protein 5) (Immunoglobulin heavy chain-binding protein) (BiP) (Steroidogenesis-activator polypeptide) - Rattus norvegicus (Rat)	RAT
	2	3.15	3.15	8.2	5.3	1.7	Q6IFW6|K1C10_RAT	Keratin, type I cytoskeletal 10 (Cytokeratin-10) (CK-10) (Keratin-10) (K10) (KA10) - Rattus norvegicus (Rat)	RAT
	Unused (Conf) Cutoff	Proteins Detected	Proteins Before Grouping	Distinct Peptides	Spectra Identified	% Total Spectra
	>2.0 (99)	2	5	49	60	40.3
	>1.3 (95)	2	11	49	60	40.3
	>0.47 (66)	2	12	49	60	40.3
	Cutoff Applied: >2.0 (99%)	2	5	49	60	40.3
1
2
	PDIA1
	N	Unused	Total	% Cov	% Cov (50)	% Cov (95)	Accession #	Name	Species
	1	8.7	8.7	25.1	15.5	12.4	P04785|PDIA1_RAT	Protein disulfide-isomerase precursor (EC 5.3.4.1) (PDI) (Prolyl 4-hydroxylase subunit beta) (Cellular thyroid hormone-binding protein) - Rattus norvegicus (Rat)	RAT
	Unused (Conf) Cutoff	Proteins Detected	Proteins Before Grouping	Distinct Peptides	Spectra Identified	% Total Spectra
	>2.0 (99)	1	1	9	11	18
	>1.3 (95)	2	4	10	13	21.3
	>0.47 (66)	2	4	10	13	21.3
	Cutoff Applied: >2.0 (99%)	1	1	9	11	18
	SPRC
	N	Unused	Total	% Cov	% Cov (50)	% Cov (95)	Accession #	Name	Species
	1	26.13	26.13	47.4	45.4	45.4	P16975|SPRC_RAT	SPARC precursor (Secreted protein acidic and rich in cysteine) (Osteonectin) (ON) (Basement-membrane protein 40) (BM-40) - Rattus norvegicus (Rat)	RAT
	2	5.94	5.94	26	26	21.5	cont|000143	pdb|1FNI_A| A Chain A, Crystal Structure Of Porcine Beta Trypsin With 0.01% Polydocanol [Sus scrofa (contaminant)]	Sus scrofa (contaminant)
	3	3.76	3.76	16.5	4.9	4.9	P31000|VIME_RAT	Vimentin - Rattus norvegicus (Rat)	RAT
	Unused (Conf) Cutoff	Proteins Detected	Proteins Before Grouping	Distinct Peptides	Spectra Identified	% Total Spectra
	>2.0 (99)	3	9	37	44	32.1
	>1.3 (95)	3	10	37	44	32.1
	>0.47 (66)	3	10	37	44	32.1
	Cutoff Applied: >2.0 (99%)	3	9	37	44	32.1
1
2
3
	ACTB
	N	Unused	Total	% Cov	% Cov (50)	% Cov (95)	Accession #	Name	Species
	1	24.45	24.45	65.3	53.1	50.7	P60711|ACTB_RAT	Actin, cytoplasmic 1 (Beta-actin) - Rattus norvegicus (Rat)	RAT
	2	6.05	6.05	26	17.9	17.9	cont|000143	pdb|1FNI_A| A Chain A, Crystal Structure Of Porcine Beta Trypsin With 0.01% Polydocanol [Sus scrofa (contaminant)]	Sus scrofa (contaminant)
	Unused (Conf) Cutoff	Proteins Detected	Proteins Before Grouping	Distinct Peptides	Spectra Identified	% Total Spectra
	>2.0 (99)	2	13	38	46	35.9
	>1.3 (95)	3	13	39	47	36.7
	>0.47 (66)	4	16	43	54	42.2
	Cutoff Applied: >2.0 (99%)	2	13	38	46	35.9
1
2
	SPRC
	N	Unused	Total	% Cov	% Cov (50)	% Cov (95)	Accession #	Name	Species
	1	22.68	22.68	44	44	42.1	P16975|SPRC_RAT	SPARC precursor (Secreted protein acidic and rich in cysteine) (Osteonectin) (ON) (Basement-membrane protein 40) (BM-40) - Rattus norvegicus (Rat)	RAT		X
	2	4	4	22.4	17.9	17.9	cont|000143	pdb|1FNI_A| A Chain A, Crystal Structure Of Porcine Beta Trypsin With 0.01% Polydocanol [Sus scrofa (contaminant)]	Sus scrofa (contaminant)
	Unused (Conf) Cutoff	Proteins Detected	Proteins Before Grouping	Distinct Peptides	Spectra Identified	% Total Spectra
	>2.0 (99)	2	8	19	20	13.7
	>1.3 (95)	3	11	25	27	18.5
	>0.47 (66)	4	13	26	28	19.2
	Cutoff Applied: >2.0 (99%)	2	8	19	20	13.7
1
2
	SPRC
	N	Unused	Total	% Cov	% Cov (50)	% Cov (95)	Accession #	Name	Species
	1	15.7	15.7	47.4	33.4	33.4	P16975|SPRC_RAT	SPARC precursor (Secreted protein acidic and rich in cysteine) (Osteonectin) (ON) (Basement-membrane protein 40) (BM-40) - Rattus norvegicus (Rat)	RAT
	2	4.67	4.67	21.5	17.9	9	cont|000144	pdb|1AN1_E| E Chain E, Leech-Derived Tryptase InhibitorTRYPSIN COMPLEX [Sus scrofa (contaminant)]	Sus scrofa (contaminant)
	Unused (Conf) Cutoff	Proteins Detected	Proteins Before Grouping	Distinct Peptides	Spectra Identified	% Total Spectra
	>2.0 (99)	2	8	21	22	14.6
	>1.3 (95)	5	13	27	29	19.2
	>0.47 (66)	5	13	27	29	19.2
	Cutoff Applied: >2.0 (99%)	2	8	21	22	14.6
1
2
	DDAH1
	N	Unused	Total	% Cov	% Cov (50)	% Cov (95)	Accession #	Name	Species
	1	27.97	27.97	66.3	59.3	56.8	O08557|DDAH1_RAT	NG,NG-dimethylarginine dimethylaminohydrolase 1 (EC 3.5.3.18) (Dimethylargininase-1) (Dimethylarginine dimethylaminohydrolase 1) (DDAHI) (DDAH-1) - Rattus norvegicus (Rat)	RAT
	2	9.57	9.57	33.6	17.9	17.9	cont|000143	pdb|1FNI_A| A Chain A, Crystal Structure Of Porcine Beta Trypsin With 0.01% Polydocanol [Sus scrofa (contaminant)]	Sus scrofa (contaminant)
	3	4.01	4.01	18.8	3.7	3.7	cont|000132	sp|P04264| K2C1_HUMAN Keratin, type II cytoskeletal 1 (Cytokeratin 1) (K1) (CK 1) (67 kDa cytokeratin) (Hair alpha protein) [Homo sapiens (contaminant)]	Homo sapiens (contaminant)
	Unused (Conf) Cutoff	Proteins Detected	Proteins Before Grouping	Distinct Peptides	Spectra Identified	% Total Spectra
	>2.0 (99)	3	12	41	43	26.4
	>1.3 (95)	3	13	41	43	26.4
	>0.47 (66)	4	19	45	47	28.8
	Cutoff Applied: >2.0 (99%)	3	12	41	43	26.4
1
2
3
	PA1B2
	N	Unused	Total	% Cov	% Cov (50)	% Cov (95)	Accession #	Name	Species
	1	6.26	6.26	26	17.9	17.9	cont|000143	pdb|1FNI_A| A Chain A, Crystal Structure Of Porcine Beta Trypsin With 0.01% Polydocanol [Sus scrofa (contaminant)]	Sus scrofa (contaminant)
	2	6.14	6.14	39.7	21.8	21.8	O35264|PA1B2_RAT	Platelet-activating factor acetylhydrolase IB subunit beta (EC 3.1.1.47) (PAF acetylhydrolase 30 kDa subunit) (PAF-AH 30 kDa subunit) (PAF-AH subunit beta) (PAFAH subunit beta) (Platelet-activating factor acetylhydrolase alpha 2 subunit) (PAF-AH alpha 2) - Rattus norvegicus (Rat)	RAT	X
	3	5.23	5.23	16.5	10.1	8.2	cont|000135	cra|hCP1609934.2| keratin 1 (epidermolytic hyperkeratosis) [Homo sapiens (contaminant)]	Homo sapiens (contaminant)
	Unused (Conf) Cutoff	Proteins Detected	Proteins Before Grouping	Distinct Peptides	Spectra Identified	% Total Spectra
	>2.0 (99)	3	11	23	23	15.5
	>1.3 (95)	3	11	23	23	15.5
	>0.47 (66)	6	15	26	26	17.6
	Cutoff Applied: >2.0 (99%)	3	11	23	23	15.5
1
2
3
	SPRC
	N	Unused	Total	% Cov	% Cov (50)	% Cov (95)	Accession #	Name	Species
	1	16.96	16.96	52.3	39.1	39.1	P16975|SPRC_RAT	SPARC precursor (Secreted protein acidic and rich in cysteine) (Osteonectin) (ON) (Basement-membrane protein 40) (BM-40) - Rattus norvegicus (Rat)	RAT
	Unused (Conf) Cutoff	Proteins Detected	Proteins Before Grouping	Distinct Peptides	Spectra Identified	% Total Spectra
	>2.0 (99)	1	1	17	18	12.2
	>1.3 (95)	2	8	21	22	15
	>0.47 (66)	2	8	21	22	15
	Cutoff Applied: >2.0 (99%)	1	1	17	18	12.2
	PDIA3
	N	Unused	Total	% Cov	% Cov (50)	% Cov (95)	Accession #	Name	Species
	1	31.79	31.79	45.3	36.4	34.9	P11598|PDIA3_RAT	Protein disulfide-isomerase A3 precursor (EC 5.3.4.1) (Disulfide isomerase ER-60) (ERp60) (58 kDa microsomal protein) (p58) (ERp57) (HIP-70) (Q-2) - Rattus norvegicus (Rat)	RAT
	2	8	8	34.1	17.9	17.9	cont|000143	pdb|1FNI_A| A Chain A, Crystal Structure Of Porcine Beta Trypsin With 0.01% Polydocanol [Sus scrofa (contaminant)]	Sus scrofa (contaminant)
	Unused (Conf) Cutoff	Proteins Detected	Proteins Before Grouping	Distinct Peptides	Spectra Identified	% Total Spectra
	>2.0 (99)	2	8	37	39	26.2
	>1.3 (95)	2	8	37	39	26.2
	>0.47 (66)	2	8	37	39	26.2
	Cutoff Applied: >2.0 (99%)	2	8	37	39	26.2
1
2
					Standard protein
	BSA
	N	Unused	Total	% Cov	% Cov (50)	% Cov (95)	Accession #	Name	Species
	1	62.04	62.04	55.7	50.6	48.3	cont|000097	gi|1351907|sp|P02769|ALBU_BOVIN Serum albumin precursor (Allergen Bos d 6) (BSA) [Bos taurus (contaminant)]	Bos taurus (contaminant)
	Unused (Conf) Cutoff	Proteins Detected	Proteins Before Grouping	Distinct Peptides	Spectra Identified	% Total Spectra
	>2.0 (99)	1	13	52	73	50.7
	>1.3 (95)	2	13	53	74	51.4
	>0.47 (66)	3	17	53	74	51.4
	Cutoff Applied: >2.0 (99%)	1	13	52	73	50.7
	Enolasa
	N	Unused	Total	% Cov	% Cov (50)	% Cov (95)	Accession #	Name	Species
	1	39.5	39.5	55.6	55.6	46	P00924|ENO1_YEAST	Enolase 1 (EC 4.2.1.11) (2-phosphoglycerate dehydratase 1) (2-phospho-D-glycerate hydro-lyase 1) - Saccharomyces cerevisiae (Baker's yeast)	YEAST
	Unused (Conf) Cutoff	Proteins Detected	Proteins Before Grouping	Distinct Peptides	Spectra Identified	% Total Spectra
	>2.0 (99)	1	10	30	37	31.1
	>1.3 (95)	2	14	31	38	31.9
	>0.47 (66)	2	64	31	38	31.9
	Cutoff Applied: >2.0 (99%)	1	10	30	37	31.1
		Protein reported with confidence >99% (Unused ProtScore >2.0), will have at least two
		peptide IDs (although the second ID can be very weak).
